# Supplementary material for: Phytochemical-rich Eucommia ulmoides leaf extract extends healthspan in Caenorhabditis elegans via the pmk-1/p38 MAPK pathway and mitochondrial homeostasis
Source: Front Nutr. 2025 Oct 27;12:1680518. doi: 10.3389/fnut.2025.1680518 (PMC12597746; doi:10.3389/fnut.2025.1680518)
Supplement: Supplementary file 2 [file Table_2.xlsx]

## Sheet: Up Regulation
Name	Description	log2FoldChange	pval
F20E11.17	Uncharacterized protein [Source:NCBI gene (formerly Entrezgene);Acc:6418731]	2.5443	4.633e-13
ilys-5	Lysozyme [Source:UniProtKB/TrEMBL;Acc:Q19698]	1.7487	1.792e-12
ilys-3	Invertebrate-type lysozyme 3 [Source:UniProtKB/Swiss-Prot;Acc:O76357]	1.9386	3.925e-12
ilys-2	Invertebrate-type lysozyme 2 [Source:UniProtKB/Swiss-Prot;Acc:O76358]	1.8924	2.706e-10
clec-80	C-type lectin domain-containing protein [Source:UniProtKB/TrEMBL;Acc:Q95XX5]	1.1732	1.055e-07
drd-50	Dietary restriction down regulated [Source:UniProtKB/TrEMBL;Acc:Q9GZE5]	1.231	3.698e-07
asp-13	Peptidase A1 domain-containing protein [Source:UniProtKB/TrEMBL;Acc:Q22972]	1.0382	1.071e-05
F01D5.2	Uncharacterized protein [Source:NCBI gene (formerly Entrezgene);Acc:184056]	1.4885	1.271e-05
comt-4	Catechol-O-MethylTransferase family [Source:UniProtKB/TrEMBL;Acc:Q965W4]	1.3425	3.03e-05
nduo-3	NADH-ubiquinone oxidoreductase chain 3 [Source:UniProtKB/Swiss-Prot;Acc:P24895]	1.1139	6.516e-05
Y34F4.2	Uncharacterized protein [Source:NCBI gene (formerly Entrezgene);Acc:175262]	1.4109	0.00017
F17E9.5	Uncharacterized protein [Source:NCBI gene (formerly Entrezgene);Acc:177629]	1.0453	0.0004352
sysm-1	SYstemic Stress signaling Mediator [Source:UniProtKB/TrEMBL;Acc:Q22714]	1.1454	0.0008231
clec-218	C-type LECtin [Source:UniProtKB/TrEMBL;Acc:Q4W528]	1.5037	0.001415
C52D10.3	DUF4140 domain-containing protein [Source:UniProtKB/TrEMBL;Acc:A0A0K3AV18]	1.1218	0.003143
gpx-3	Glutathione peroxidase 3 [Source:UniProtKB/Swiss- Prot;Acc:Q95003]	1.2663	0.004329
F58B6.1	Lipase_3 domain-containing protein [Source:UniProtKB/TrEMBL;Acc:Q336K8]	1.0654	0.004364
ssq-3	Sperm-Specific family, class Q [Source:UniProtKB/TrEMBL;Acc:Q23347]	1.0473	0.005304
fbxb-98	F-box domain-containing protein [Source:UniProtKB/TrEMBL;Acc:O16550]	1.4881	0.005623
W02D7.11	Uncharacterized protein [Source:NCBI gene (formerly Entrezgene);Acc:179214]	1.038	0.005852
col-180	Col_cuticle_N domain-containing protein [Source:UniProtKB/TrEMBL;Acc:Q18620]	2.0177	0.005979
ZK938.1	Serine/threonine-protein phosphatase [Source:UniProtKB/TrEMBL;Acc:G5ECL6]	1.0783	0.006923
Y39G8B.7	Uncharacterized protein [Source:NCBI gene (formerly Entrezgene);Acc:189765]	2.9096	0.007056
T27A3.5	Tyrosine-protein phosphatase [Source:UniProtKB/TrEMBL;Acc:P91498]	1.7184	0.007233
bus-4	Glycoprotein-N-acetylgalactosamine 3-beta- galactosyltransferase 1 [Source:UniProtKB/TrEMBL;Acc:O44563]	1.4278	0.007655
msp-77	Major sperm protein 77/79 [Source:UniProtKB/Swiss- Prot;Acc:Q9TVW5]	1.0281	0.007698
mct-2	MFS domain-containing protein [Source:UniProtKB/TrEMBL;Acc:A0A0M7RE14]	1.0626	0.007806
T03F6.6	Receptor expression-enhancing protein [Source:UniProtKB/TrEMBL;Acc:Q8WQD3]	1.2734	0.008536
nspf-3	Nematode Specific Peptide family, group F [Source:UniProtKB/TrEMBL;Acc:Q4W508]	2.5562	0.009502
F14D2.19	Uncharacterized protein [Source:NCBI gene (formerly Entrezgene);Acc:13184298]	2.2151	0.01023
C16C8.19	Uncharacterized protein [Source:NCBI gene (formerly Entrezgene);Acc:173691]	2.1344	0.0103
C14F11.7	Uncharacterized protein [Source:NCBI gene (formerly Entrezgene);Acc:180892]	2.1355	0.01332
F55D12.2	CRAL-TRIO domain-containing protein [Source:UniProtKB/TrEMBL;Acc:C1P648]	1.1253	0.01385
ZK265.3	Uncharacterized protein [Source:NCBI gene (formerly Entrezgene);Acc:191276]	1.1604	0.01512
F44F4.10	Uncharacterized protein [Source:NCBI gene (formerly Entrezgene);Acc:185752]	2.253	0.0152
ZK507.1	Putative serine/threonine-protein kinase ZK507.1 [Source:UniProtKB/Swiss-Prot;Acc:P34633]	1.2913	0.01558
F40H6.1	Uncharacterized protein [Source:NCBI gene (formerly Entrezgene);Acc:175856]	1.2852	0.01598
msp-38	Major sperm protein 38 [Source:UniProtKB/Swiss- Prot;Acc:P53020]	1.079	0.01654
T25G12.11	Uncharacterized protein [Source:NCBI gene (formerly Entrezgene);Acc:259737]	1.1728	0.01685
sri-4	Serpentine Receptor, class I [Source:UniProtKB/TrEMBL;Acc:A0A0K3AUQ4]	1.2886	0.01743
F54D10.8	Glycosyltransferase family 92 protein [Source:UniProtKB/TrEMBL;Acc:Q9TZ82]	3.2928	0.01748
pck-3	Phosphoenolpyruvate carboxykinase (GTP) [Source:UniProtKB/TrEMBL;Acc:Q9TYQ8]	1.5225	0.01772
C06E2.9	Uncharacterized protein [Source:NCBI gene (formerly Entrezgene);Acc:3896880]	1.8352	0.01814
T03F7.6	Uncharacterized protein [Source:NCBI gene (formerly Entrezgene);Acc:188028]	3.8348	0.01824
tbx-7	Putative T-box protein 7 [Source:UniProtKB/Swiss- Prot;Acc:Q95PX3]	2.3876	0.01839
C16C8.8	Uncharacterized protein [Source:NCBI gene (formerly Entrezgene);Acc:182675]	3.6623	0.01843
nhr-54	Nuclear hormone receptor family member nhr-54 [Source:UniProtKB/Swiss-Prot;Acc:O45460]	1.3859	0.01893
Y43F8C.9	Uncharacterized protein [Source:NCBI gene (formerly Entrezgene);Acc:180288]	1.0751	0.01893
K03H6.1	G_PROTEIN_RECEP_F1_2 domain-containing protein [Source:UniProtKB/TrEMBL;Acc:O45173]	1.032	0.01911
dod-17	CUB_2 domain-containing protein [Source:UniProtKB/TrEMBL;Acc:O45667]	1.8721	0.01936
C14A11.6	Uncharacterized protein [Source:NCBI gene (formerly Entrezgene);Acc:180572]	3.7683	0.02005
fipr-28	FIP (Fungus-Induced Protein) Related [Source:UniProtKB/TrEMBL;Acc:Q95Q19]	1.7419	0.02189
F26G1.11	Uncharacterized protein [Source:NCBI gene (formerly Entrezgene);Acc:6418626]	4.5438	0.02211
ncx-9	Mitochondrial sodium/calcium exchanger protein [Source:UniProtKB/Swiss-Prot;Acc:O16242]	1.4994	0.02292
F16G10.5	PDZ domain-containing protein [Source:UniProtKB/TrEMBL;Acc:O76587]	1.5727	0.0239
M28.4	Uncharacterized protein [Source:NCBI gene (formerly Entrezgene);Acc:353403]	3.9346	0.02408
Y16B4A.2	Carboxypeptidase [Source:UniProtKB/TrEMBL;Acc:K8ESM2]	4.1604	0.02476
nspb-4	Nematode Specific Peptide family, group B [Source:UniProtKB/TrEMBL;Acc:Q94210]	4.1604	0.02476
C06H5.14	Uncharacterized protein [Source:NCBI gene (formerly Entrezgene);Acc:24104181]	1.1204	0.02548
ncs-3	Neuronal Calcium Sensor family [Source:UniProtKB/TrEMBL;Acc:Q95ZR9]	2.0066	0.02571
Y116F11A.1	ATP-dependent DNA helicase [Source:UniProtKB/TrEMBL;Acc:Q9U3T4]	1.0219	0.02838
C16C8.9	Uncharacterized protein [Source:NCBI gene (formerly Entrezgene);Acc:182676]	1.4296	0.02891
C08F11.10	Uncharacterized protein [Source:NCBI gene (formerly Entrezgene);Acc:178332]	1.3767	0.02926
clec-263	C-type LECtin [Source:UniProtKB/TrEMBL;Acc:Q9XV53]	3.7859	0.0327
glb-30	GLOBIN domain-containing protein; Globin [Source:UniProtKB/TrEMBL;Acc:G5EF00]	1.1509	0.03602
F57G8.7	Uncharacterized protein [Source:NCBI gene (formerly Entrezgene);Acc:186468]	1.818	0.0368
scl-12	SCP domain-containing protein [Source:UniProtKB/TrEMBL;Acc:Q9N5N3]	3.0115	0.03968
F54D12.9	Uncharacterized protein [Source:NCBI gene (formerly Entrezgene);Acc:3565970]	1.522	0.04051
F07E5.13	F-box domain-containing protein [Source:UniProtKB/TrEMBL;Acc:A0A3B1DQT0]	1.662	0.04189
col-162	Col_cuticle_N domain-containing protein [Source:UniProtKB/TrEMBL;Acc:Q9U2P5]	1.4616	0.04243
nspe-8	Nematode Specific Peptide family, group E [Source:UniProtKB/TrEMBL;Acc:B7FAS4]	3.5002	0.04306
C01G12.16	Uncharacterized protein [Source:NCBI gene (formerly Entrezgene);Acc:13189118]	1.3901	0.04449
srsx-36	G_PROTEIN_RECEP_F1_2 domain-containing protein [Source:UniProtKB/TrEMBL;Acc:O45831]	3.9482	0.04576
Y73B6A.3	Uncharacterized protein [Source:NCBI gene (formerly Entrezgene);Acc:190645]	1.229	0.04576
C05C10.8	Uncharacterized protein [Source:NCBI gene (formerly Entrezgene);Acc:7040144]	1.6357	0.04592
C42D4.3	DB domain-containing protein [Source:UniProtKB/TrEMBL;Acc:Q18572]	2.9657	0.04684
fip-3	Fungus-induced protein 3 [Source:UniProtKB/Swiss- Prot;Acc:P34300]	3.4335	0.04707
clec-219	C-type LECtin [Source:UniProtKB/TrEMBL;Acc:Q960A6]	1.8361	0.04803
F49C5.12	Uncharacterized protein [Source:NCBI gene (formerly Entrezgene);Acc:13187507]	3.6139	0.04922
C08E8.1	LITAF domain-containing protein [Source:UniProtKB/TrEMBL;Acc:O62039]	1.4741	0.04993

## Sheet: Down Regulation
Name	Description	log2FoldChange	pval
ugt-8	Glucuronosyltransferase [Source:UniProtKB/TrEMBL;Acc:Q9TXZ4]	-1.644	1.312e-11
Y38E10A.3	Uncharacterized protein [Source:NCBI gene (formerly Entrezgene);Acc:174892]	-1.343	0.005532
C17E4.2	Uncharacterized protein [Source:NCBI gene (formerly Entrezgene);Acc:172766]	-1.252	0.01176
pes-10	Patterned expression site protein 10 [Source:UniProtKB/Swiss-Prot;Acc:P41991]	-1.202	0.01427
sdz-13	SKN-1 Dependent Zygotic transcript [Source:UniProtKB/TrEMBL;Acc:Q19411]	-1.585	0.0226
M04B2.7	Uncharacterized protein [Source:NCBI gene (formerly Entrezgene);Acc:3565562]	-1.42	0.02544
ttr-14	TransThyretin-Related family domain [Source:UniProtKB/TrEMBL;Acc:Q22192]	-1.403	0.02948
mnm-2	Zinc finger protein mnm-2 [Source:UniProtKB/Swiss- Prot;Acc:Q17895]	-1.041	0.0299
cls-3	Protein CLASP-3 [Source:NCBI gene (formerly Entrezgene);Acc:176298]	-1.073	0.03437
K08F9.1	MFS domain-containing protein [Source:UniProtKB/TrEMBL;Acc:Q9XVL3]	-1.27	0.03452
haao-1	3-hydroxyanthranilate 3,4-dioxygenase [Source:UniProtKB/Swiss-Prot;Acc:Q19341]	-1.107	0.03749
ccpp-6	Cytosolic carboxypeptidase 6 [Source:UniProtKB/Swiss-Prot;Acc:Q09296]	-1.578	0.0412
F41F3.3	Uncharacterized protein [Source:NCBI gene (formerly Entrezgene);Acc:178856]	-1.566	0.04364
cca-1	Voltage-dependent T-type calcium channel subunit alpha [Source:UniProtKB/TrEMBL;Acc:G5EBS2]	-1.267	0.04645
ugt-63	Glucuronosyltransferase [Source:UniProtKB/TrEMBL;Acc:Q9GZD1]	-1.535	0.04667
npr-4	G_PROTEIN_RECEP_F1_2 domain-containing protein [Source:UniProtKB/TrEMBL;Acc:A0A078BTK0]	-1.548	0.04703
tbx-40	Putative T-box protein 40 [Source:UniProtKB/Swiss- Prot;Acc:Q9NA55]	-4.348	0.009328
Y73F8A.32	Uncharacterized protein [Source:NCBI gene (formerly Entrezgene);Acc:190688]	-3.672	0.01789
nhr-159	Nuclear Hormone Receptor family [Source:UniProtKB/TrEMBL;Acc:A0A168H3P3]	-4.106	0.02131
K09C4.7	Uncharacterized protein [Source:NCBI gene (formerly Entrezgene);Acc:187196]	-2.723	0.02468
Y77E11A.8	CW domain-containing protein [Source:UniProtKB/TrEMBL;Acc:Q9N4B4]	-3.138	0.0247
bath-26	MATH domain-containing protein [Source:UniProtKB/TrEMBL;Acc:O76611]	-2.248	0.02594
oig-8	Ig-like domain-containing protein [Source:UniProtKB/TrEMBL;Acc:Q22575]	-3.018	0.0266
T28F3.9	Uncharacterized protein [Source:NCBI gene (formerly Entrezgene);Acc:189057]	-2.052	0.028
fozi-1	Formin-homology and zinc finger domains protein 1 [Source:UniProtKB/Swiss-Prot;Acc:P34489]	-2.169	0.0287
ZK742.3	Oxidored_FMN domain-containing protein [Source:UniProtKB/TrEMBL;Acc:Q23090]	-3.994	0.03087
rhgf-1	RHo Guanine nucleotide exchange Factor [Source:UniProtKB/TrEMBL;Acc:G5EFE1]	-2.305	0.03294
bli-2	Col_cuticle_N domain-containing protein [Source:UniProtKB/TrEMBL;Acc:O01904]	-4.089	0.03414
clec-142	C-type LECtin [Source:UniProtKB/TrEMBL;Acc:Q21085]	-2.52	0.03493
kgb-2	Mitogen-activated protein kinase [Source:UniProtKB/TrEMBL;Acc:H2KZI0]	-1.76	0.03595
col-115	COLlagen [Source:UniProtKB/TrEMBL;Acc:Q9N3X9]	-3.385	0.03643
bgnt-1.5	B3GNT1, Beta-1,3-N-acetylGucosamiNylTransferase 1, homolog [Source:UniProtKB/TrEMBL;Acc:Q7YWW9]	-3.375	0.04043
mam-2	MAM domain-containing protein [Source:UniProtKB/TrEMBL;Acc:Q8I4M2]	-4.103	0.04173
C30B5.6	Uncharacterized protein [Source:NCBI gene (formerly Entrezgene);Acc:183042]	-1.924	0.04314
cyp-33E3	CYtochrome P450 family [Source:UniProtKB/TrEMBL;Acc:Q20315]	-1.983	0.04796
col-77	Col_cuticle_N domain-containing protein [Source:UniProtKB/TrEMBL;Acc:Q21562]	-2.943	0.04895

## Sheet: Major Mito DEGs
Up Regulation
Gene	Mitochondrial Relevance	Main Function	Mechanism or Functional Description
nduo-3	Mitochondrial inner membrane (Complex I subunit)	Electron transport chain Complex I subunit	nduo-3 encodes a core subunit of mitochondrial NADH:ubiquinone oxidoreductase (Complex I), which is essential for the electron transport chain and ATP synthesis. Deficiency in nduo-3 impairs mitochondrial respiration and cellular energy production.
gpx-3	Mitochondrial localization (partial homologs)	Glutathione peroxidase	gpx-3 encodes a glutathione peroxidase that scavenges hydrogen peroxide and lipid peroxides within mitochondria, thereby protecting mitochondrial integrity from oxidative stress. Its expression is closely linked to cellular redox homeostasis and is implicated in various diseases and tumorigenesis.
mct-2	Mitochondrial membrane-associated	Monocarboxylate transporter	mct-2 encodes a monocarboxylate transporter that facilitates the transmembrane movement of lactate, pyruvate, and other monocarboxylates across cellular and mitochondrial membranes. This transport is critical for regulating mitochondrial substrate availability and oxidative phosphorylation efficiency.
ncx-9	Mitochondrial inner membrane	Sodium/calcium exchanger	ncx-9 encodes a mitochondrial sodium/calcium exchanger (NCLX family) localized to the inner mitochondrial membrane, mediating the extrusion of Ca²⁺ from the mitochondrial matrix in exchange for Na⁺. This process is crucial for maintaining mitochondrial calcium homeostasis, modulating energy metabolism, signal transduction, and apoptosis. In C. elegans, ncx-9 has been shown to regulate neuronal de…
pck-3	Mitochondrial localization (homologs)	Phosphoenolpyruvate carboxykinase	pck-3 encodes a member of the phosphoenolpyruvate carboxykinase (PEPCK) family, which is involved in gluconeogenesis and related metabolic pathways. Mitochondrial PEPCK (PCK2 in mammals) catalyzes the conversion of oxaloacetate to phosphoenolpyruvate, thereby linking the TCA cycle to gluconeogenesis and playing a key role in energy metabolism and glucose homeostasis. In C. elegans, pck-3 is simil…
Down Regulation
Gene	Mitochondrial Relevance	Main Function	Mechanism or Functional Description
haao-1	Mitochondrial kynurenine pathway	3-Hydroxyanthranilate 3,4-dioxygenase	Participates in tryptophan degradation; knockdown activates SKN-1/Nrf2 pathway, accumulates 3HAA, enhances oxidative stress resistance, influences mitochondrial dynamics and longevity.
cls-3	Mitochondrial inner membrane integrity	Cardiolipin synthase	Synthesizes cardiolipin for mitochondrial membrane stability and cristae structure; defects disrupt respiratory chain complexes and bioenergetics.
ccpp-6	Mitochondrial cytochrome c maturation	Cytochrome c biogenesis protein	Facilitates heme attachment to cytochrome c; essential for mitochondrial respiration and apoptosis signaling.
ugt-8	Mitochondrial stress-induced detoxification	UDP-glucuronosyltransferase	Upregulated in mitochondrial stress via SKN-1; conjugates glucuronic acid to xenobiotics for clearance, supporting homeostasis under oxidative conditions.
ugt-63	Mitochondrial oxidative stress response	UDP-glucuronosyltransferase	Involved in glucuronidation for xenobiotic detoxification; induced in oxidative stress to mitigate ROS and maintain cellular balance with mitochondria.
cyp-33E3	Mitochondrial ROS and xenobiotic metabolism	Cytochrome P450 enzyme	Catalyzes oxidation of compounds; upregulated in mitochondrial stress for detoxification, intersecting with lipid/steroid pathways and mitochondrial function.

## Sheet: Major  MAPK DEGs
Up Regulation
Gene	MAPK Relevance	Main Function	Mechanism or Functional Description
ilys-2, ilys-3, ilys-5	Downstream Effector	Lysozyme	Key antibacterial effectors strongly induced by PMK-1 upon infection.
clec-80, clec-218, clec-219, clec-263	Downstream Effector	C-type Lectin	Immune molecules regulated by PMK-1 as part of the pathogen response.
F01D5.2	Reporter Gene	Uncharacterized	A classic reporter for PMK-1 pathway activity, highly induced by pathogens.
sysm-1	Upstream/Parallel Regulator	RNAi & Immunity	Required for the full induction of intestinal immune genes, including PMK-1 targets.
gpx-3	Downstream Stress Response	Glutathione Peroxidase	Antioxidant enzyme regulated by PMK-1/SKN-1 to combat oxidative stress.
col-180, col-162	Downstream Structural	Collagen	Cuticle component regulated by PMK-1 to maintain the physical barrier.
dod-17	Downstream Stress Response	Stress Response Protein	General stress gene whose regulation intersects with the p38 pathway.
bus-4	Indirectly Related	Glycosyltransferase	Maintains cuticle surface integrity, which is crucial for immune defense.
Down Regulation
Gene	MAPK Relevance	Main Function	Mechanism or Functional Description
clec-142	Downstream effector	C-type lectin	Regulated by PMK-1 for innate immunity; involved in pathogen defense and infection-induced expression.
ttr-14	Downstream effector	Transthyretin-like	PMK-1 target; induced in infection/oxidative stress as antimicrobial peptide for immune response.
col-115	Downstream structural/immune	Collagen protein	Regulated by PMK-1/SKN-1; maintains epidermal integrity in stress/infection; pmk-1 mutants show defects.
col-77	Downstream structural/immune	Collagen protein	Similar to col-115; PMK-1/SKN-1 regulated; affects epidermal barrier in infection/stress.
kgb-2	Parallel/interacting pathway	JNK-like MAPK	Interacts with PMK-1 via shared phosphatase; synergizes in stress/immunity; double mutants enhance phenotypes.
rhgf-1	Upstream regeneration branch	RhoGEF	Activates p38 via DLK-1 in axon regeneration; microtubule disruption induces rhgf-1-dependent signaling.
ugt-8	Possible downstream detox	UDP-glycosyltransferase	PMK-1/SKN-1 induced for detoxification; protects in heavy metal/oxidative stress.
ugt-63	Possible downstream detox	UDP-glycosyltransferase	Similar to ugt-8; upregulated by PMK-1 in infection/toxin stress for metabolic protection.
cca-1	Key downstream modulator	Transcriptional regulation of innate immunity and longevity	Adds the essential 'CCA' tail to tRNAs for protein synthesis. This process is regulated by stress MAPKs (JNK) to control cellular resources.
